# Supplementary material for: Impact of Forest Management on the Temporal Dynamics of Herbaceous Plant Diversity in the Carpathian Beech Forests over 40 Years
Source: Biology (Basel). 2021 May 5;10(5):406. doi: 10.3390/biology10050406 (PMC8147971; doi:10.3390/biology10050406)
Supplement: Supplementary file 1 [file biology-10-00406-s001.zip]

Archive with 1 entries (1 files):
- biology-1175270-supplementary.pdf
